# Supplementary material for: Sweet cherry TCP gene family analysis reveals potential functions of PavTCP1, PavTCP2 and PavTCP3 in fruit light responses
Source: BMC Genomics. 2024 Jan 2;25:3. doi: 10.1186/s12864-023-09923-z (PMC10759647; doi:10.1186/s12864-023-09923-z)
Supplement: Supplementary file 2 — Additional file 2. [file 12864_2023_9923_MOESM2_ESM.xlsx]

## Sheet: S1
Table S1 The information of Arabidopsis homologous
queryItem	identity/%	bitscore	preferredName	annotation
PavTCP6	72.4	129.8	TCP3	Transcription factor TCP3; Plays a pivotal role in the control of morphogenesis of shoot organs by negatively regulating the expression of boundary-specific genes such as CUC genes, probably through the induction of miRNA (e.g. miR164). Participates in ovule develpment.
PavTCP11	82.2	167.5	TCP14	Transcription factor TCP14; Transcription factor involved the regulation of plant development. Together with TCP15, modulates plant stature by promoting cell division in young internodes. Represses cell proliferation in leaf and floral tissues. Together with TCP15, acts downstream of gibberellin (GA), and the stratification pathways that promote seed germination. Involved in the control of cell p…
PavTCP2	39.8	154.8	TCP5	Transcription factor TCP5; Plays a pivotal role in the control of morphogenesis of shoot organs by negatively regulating the expression of boundary-specific genes such as CUC genes, probably through the induction of miRNA (e.g. miR164). Participates in ovule develpment.
PavTCP9	30.1	83.6	TCP18	Transcription factor TCP18; Transcription factor that prevents axillary bud outgrowth and delays early axillary bud development. Indirectly required for the auxin-induced control of apical dominance.
PavTCP13	52.6	190.3	TCP20	Transcription factor TCP20; Transcription factor that binds to the site II motif (3'- TGGGCC/T-5') in the promoter of PCNA-2 and to 3'-GCCCG/A-5' elements in the promoters of cyclin CYCB1-1 and ribosomal protein genes.
PavTCP8	49.3	103.2	TCP1	Transcription factor TCP1; Involved in petal morphogenesis.
PavTCP10	89.5	179.1	TCP14	Transcription factor TCP14; Transcription factor involved the regulation of plant development. Together with TCP15, modulates plant stature by promoting cell division in young internodes. Represses cell proliferation in leaf and floral tissues. Together with TCP15, acts downstream of gibberellin (GA), and the stratification pathways that promote seed germination. Involved in the control of cell p…
PavTCP12	59.2	229.9	TCP20	Transcription factor TCP20; Transcription factor that binds to the site II motif (3'- TGGGCC/T-5') in the promoter of PCNA-2 and to 3'-GCCCG/A-5' elements in the promoters of cyclin CYCB1-1 and ribosomal protein genes.
PavTCP4	43.6	206.1	TCP4	Transcription factor TCP4; Transcription factor playing a pivotal role in the control of morphogenesis of shoot organs by negatively regulating the expression of boundary-specific genes such as CUC genes, probably through the induction of miRNA (e.g. miR164). Required during early steps of embryogenesis. Participates in ovule develpment. Activates LOX2 expression by binding to the 5'-GGACCA-3' mo…
PavTCP5	43.5	222.6	TCP4	Transcription factor TCP4; Transcription factor playing a pivotal role in the control of morphogenesis of shoot organs by negatively regulating the expression of boundary-specific genes such as CUC genes, probably through the induction of miRNA (e.g. miR164). Required during early steps of embryogenesis. Participates in ovule develpment. Activates LOX2 expression by binding to the 5'-GGACCA-3' mo…
PavTCP3	77.6	160.6	TCP13	Transcription factor TCP13; Plays a pivotal role in the control of morphogenesis of shoot organs by negatively regulating the expression of boundary-specific genes such as CUC genes, probably through the induction of miRNA (e.g. miR164). Binds to the 3'-ACC-5' repeats in the light-responsive promoter (LRP) of psbD, and activates its transcription. Participates in ovule develpment.
PavTCP1	82.6	147.5	TCP2	Transcription factor TCP2; Plays a pivotal role in the control of morphogenesis of shoot organs by negatively regulating the expression of boundary-specific genes such as CUC genes, probably through the induction of miRNA (e.g. miR164). Participates in ovule develpment. Participates in ovule develpment. Promotes light- regulated transcription of CHS, CAB, HYH and HY5. Regulates positively photomo…
PavTCP7	80.3	114.4	TCP12	Transcription factor TCP12; Transcription factor that prevents axillary bud outgrowth. May also delay early axillary bud development. Probably involved in the auxin-induced control of apical dominance.

## Sheet: S2
table S2 FPKM values of PavTCPs
Gene name	geneID	LHD39_1	LHD39_2	LHD39_3	LHD47_1	LHD47_2	LHD47_3	LHD55_1	LHD55_2	LHD55_3	LHD63_1	LHD63_2	LHD63_3	SHD39_1	SHD39_2	SHD39_3	SHD47_1	SHD47_2	SHD47_3	SHD55_1	SHD55_2	SHD55_3	SHD63_1	SHD63_2	SHD63_3
PavTCP4	Pav_sc0001340.1_g140.1.mk	0.209462	0.31181	0.218053	0.315006	0	0.155457	0.415732	0.0978847	0.0979548	0.317433	0.585386	0.613912	0.440252	0.340492	0.39823	0.262928	0.0526147	0.0441366	0.199888	1.35111	0.418077	0.0877188	0.505848	0.364969
PavTCP5	Pav_sc0002264.1_g280.1.mk	23.0532	22.6633	22.7717	26.7622	11.948	10.3771	22.4303	22.7207	15.5633	20.8101	23.706	40.0972	19.6729	17.6704	14.1336	21.2136	27.8651	24.1055	17.4921	24.5972	25.0247	27.0028	30.0422	24.6143
PavTCP6	Pav_sc0000037.1_g020.1.mk	0	0	0	0	0	0	0	0	0	0.0456228	0	0	0	0	0	0	0	0	0	0	0	0	0	0
PavTCP1	Pav_sc0003135.1_g360.1.br	147.38	163.161	165.586	103.243	108.253	111.941	101.345	97.9757	89.7623	50.5958	100.777	79.5915	164.674	168.534	169.876	125.657	120.172	118.825	122.319	108.381	108.848	98.0167	108.676	114.264
PavTCP2	Pav_sc0000358.1_g330.1.mk	0.0510194	0.101265	0.169958	0.255757	0.0504205	0	0.688577	0.524526	0.190873	0.343637	0.891152	0.384512	0.142978	0.0473913	0.0862207	0	0.0512621	0.172008	0.0973749	0.453922	0.362071	0.470051	0.606577	0.400035
PavTCP3	Pav_sc0002358.1_g040.1.mk	12.687	11.0235	11.8373	12.0337	8.06393	6.04289	17.4698	16.8271	16.6914	87.58	56.6055	63.2158	15.8348	8.65526	7.07272	5.72699	10.2614	11.1814	20.0446	35.9708	30.4013	40.6088	41.9734	26.3254
PavTCP7	Pav_sc0003685.1_g070.1.mk	0	0.117471	0.0657193	0.0395584	0	0	0	0.0368771	0	0	0.0275673	0	0	0	0	0	0	0	0.188265	0	0	0.0660943	0	0
PavTCP9	Pav_sc0000383.1_g850.1.mk	0	0	0	0	0	0	0	0	0	0	0	0	0	0	0	0	0	0	0	0	0	0	0	0
PavTCP8	Pav_sc0000618.1_g400.1.mk	0	0.0942392	0.0395416	0.0476026	0.0469224	0.187937	0	0	0.0444077	0.0319796	0.033173	0	0.354823	0.176414	0	0.0397327	0.0477057	0.120056	0	0	0	0.0397673	0	0
PavTCP11	Pav_sc0000220.1_g1650.1.mk	1.35106	1.10963	1.62956	0.0934172	0.552495	0.50712	0.184933	0.0870853	0.0435738	0.156895	0.1302	0.468154	2.00192	1.42808	1.06288	0.272906	0.748956	0.746074	0.266752	0.373047	0.247968	0.117061	0.484656	0.36529
PavTCP10	Pav_sc0000877.1_g280.1.mk	0	0.656533	0.169522	0.0510202	0.301747	0.151072	0.161603	0.0951239	0.23798	0	0.711094	0.596597	0.190149	0.236349	0.300999	0.170341	0.102261	0.0857834	0.582751	0.452758	0.722285	0.0426224	0.0378139	0.133003
PavTCP13	Pav_sc0000555.1_g160.1.mk	77.9843	72.4139	71.2135	94.1635	55.1951	55.7788	92.0189	122.673	145.325	83.9318	86.8063	83.9006	66.5768	69.2862	67.8901	79.7691	70.2752	55.4068	119.128	98.0027	123.567	92.3828	64.1978	88.7659
PavTCP12	Pav_sc0001080.1_g800.1.mk	17.727	16.7002	18.1331	20.735	15.4877	16.5886	21.3653	21.4906	20.3646	12.5455	23.8285	18.986	18.7195	18.7335	17.9096	20.9619	22.0706	26.9593	24.1493	22.0005	25.2975	28.2425	28.1107	32.3985

## Sheet: S3
Table S3 all pearson’s correlation coefficient between PavTCPs and Physiological indicators
Physiological indicators	PavTCP	correlation	p-value
Titratable acid	PavTCP4	0.29103	0.106
soluble sugar	PavTCP4	0.34212	0.051
Vc	PavTCP4	0.23406	0.135
Anthocyanins	PavTCP4	0.34666	0.094
Total flavonoids	PavTCP4	0.36775	0.039
Total phenols	PavTCP4	0.20066	0.174
Carotenoids	PavTCP4	0.03827	0.399
Fruit weight	PavTCP4	-0.1176	0.181
Firmness	PavTCP4	-0.40122	0.027
TSS	PavTCP4	0.32877	0.058
Transverse length	PavTCP4	-0.08715	0.343
Longitudinal length	PavTCP4	-0.05387	0.152
SOD	PavTCP4	0.44705	0.413
POD	PavTCP4	-0.28599	0.1
CAT	PavTCP4	-0.17495	0.249
Titratable acid	PavTCP5	0.12003	0.107
soluble sugar	PavTCP5	0.77339	0.001
Vc	PavTCP5	0.65566	0.001
Anthocyanins	PavTCP5	0.62883	0.001
Total flavonoids	PavTCP5	0.3552	0.045
Total phenols	PavTCP5	0.53621	0.004
Carotenoids	PavTCP5	0.43303	0.088
Fruit weight	PavTCP5	0.09683	0.493
Firmness	PavTCP5	-0.56512	0.002
TSS	PavTCP5	0.72649	0.001
Transverse length	PavTCP5	0.15249	0.238
Longitudinal length	PavTCP5	0.23279	0.138
SOD	PavTCP5	-0.25985	0.441
POD	PavTCP5	-0.68346	0.001
CAT	PavTCP5	-0.27143	0.143
Titratable acid	PavTCP6	0.18954	0.377
soluble sugar	PavTCP6	0.77289	0.001
Vc	PavTCP6	0.70261	0.001
Anthocyanins	PavTCP6	0.81271	0.001
Total flavonoids	PavTCP6	0.82179	0.001
Total phenols	PavTCP6	0.8423	0.001
Carotenoids	PavTCP6	0.55858	0.013
Fruit weight	PavTCP6	0.48964	0.03
Firmness	PavTCP6	-0.39342	0.029
TSS	PavTCP6	0.58292	0.001
Transverse length	PavTCP6	0.50916	0.006
Longitudinal length	PavTCP6	0.56396	0.006
SOD	PavTCP6	-0.15891	0.473
POD	PavTCP6	-0.38611	0.039
CAT	PavTCP6	0.08824	0.297
Titratable acid	PavTCP1	0.43686	0.095
soluble sugar	PavTCP1	-0.85639	0.001
Vc	PavTCP1	-0.80963	0.001
Anthocyanins	PavTCP1	-0.80927	0.001
Total flavonoids	PavTCP1	-0.25747	0.113
Total phenols	PavTCP1	-0.61275	0.001
Carotenoids	PavTCP1	-0.69773	0.001
Fruit weight	PavTCP1	-0.86076	0.001
Firmness	PavTCP1	0.84822	0.001
TSS	PavTCP1	-0.823	0.001
Transverse length	PavTCP1	-0.74134	0.001
Longitudinal length	PavTCP1	-0.69406	0.001
SOD	PavTCP1	0.66983	0.015
POD	PavTCP1	0.8618	0.001
CAT	PavTCP1	0.08268	0.463
Titratable acid	PavTCP2	-0.30985	0.329
soluble sugar	PavTCP2	0.86123	0.001
Vc	PavTCP2	0.94724	0.001
Anthocyanins	PavTCP2	0.91355	0.001
Total flavonoids	PavTCP2	0.56421	0.002
Total phenols	PavTCP2	0.78266	0.001
Carotenoids	PavTCP2	0.82618	0.001
Fruit weight	PavTCP2	0.55385	0.007
Firmness	PavTCP2	-0.92309	0.001
TSS	PavTCP2	0.93503	0.001
Transverse length	PavTCP2	0.52785	0.004
Longitudinal length	PavTCP2	0.60158	0.001
SOD	PavTCP2	-0.3931	0.057
POD	PavTCP2	-0.80541	0.001
CAT	PavTCP2	-0.071	0.218
Titratable acid	PavTCP3	0.16739	0.329
soluble sugar	PavTCP3	0.90883	0.001
Vc	PavTCP3	0.83826	0.001
Anthocyanins	PavTCP3	0.90546	0.001
Total flavonoids	PavTCP3	0.71889	0.002
Total phenols	PavTCP3	0.8032	0.001
Carotenoids	PavTCP3	0.62104	0.001
Fruit weight	PavTCP3	0.41191	0.007
Firmness	PavTCP3	-0.69626	0.001
TSS	PavTCP3	0.84805	0.001
Transverse length	PavTCP3	0.43496	0.004
Longitudinal length	PavTCP3	0.47892	0.006
SOD	PavTCP3	-0.16728	0.367
POD	PavTCP3	-0.68787	0.001
CAT	PavTCP3	-0.05513	0.288
Titratable acid	PavTCP7	0.26266	0.155
soluble sugar	PavTCP7	-0.19442	0.001
Vc	PavTCP7	-0.16788	0.001
Anthocyanins	PavTCP7	-0.20118	0.001
Total flavonoids	PavTCP7	-0.11762	0.001
Total phenols	PavTCP7	-0.29228	0.001
Carotenoids	PavTCP7	-0.00954	0.005
Fruit weight	PavTCP7	-0.23834	0.074
Firmness	PavTCP7	-0.15411	0.001
TSS	PavTCP7	-0.02659	0.451
Transverse length	PavTCP7	0.02283	0.017
Longitudinal length	PavTCP7	0.0059	0.125
SOD	PavTCP7	-0.03532	0.243
POD	PavTCP7	-0.16564	0.235
CAT	PavTCP7	-0.90046	0.123
Titratable acid	PavTCP9	--	--
soluble sugar	PavTCP9	--	--
Vc	PavTCP9	--	--
Anthocyanins	PavTCP9	--	--
Total flavonoids	PavTCP9	--	--
Total phenols	PavTCP9	--	--
Carotenoids	PavTCP9	--	--
Fruit weight	PavTCP9	--	--
Firmness	PavTCP9	--	--
TSS	PavTCP9	--	--
Transverse length	PavTCP9	--	--
Longitudinal length	PavTCP9	--	--
SOD	PavTCP9	--	--
POD	PavTCP9	--	--
CAT	PavTCP9	--	--
Titratable acid	PavTCP8	0.32551	0.454
soluble sugar	PavTCP8	-0.62326	0.001
Vc	PavTCP8	-0.63317	0.001
Anthocyanins	PavTCP8	-0.55071	0.008
Total flavonoids	PavTCP8	-0.11328	0.3
Total phenols	PavTCP8	-0.35874	0.043
Carotenoids	PavTCP8	-0.63428	0.001
Fruit weight	PavTCP8	-0.4521	0.018
Firmness	PavTCP8	0.8521	0.001
TSS	PavTCP8	-0.71557	0.001
Transverse length	PavTCP8	-0.52956	0.004
Longitudinal length	PavTCP8	-0.55175	0.001
SOD	PavTCP8	0.63132	0.006
POD	PavTCP8	0.86606	0.001
CAT	PavTCP8	0.69984	0.091
Titratable acid	PavTCP11	0.57536	0.072
soluble sugar	PavTCP11	-0.71066	0.001
Vc	PavTCP11	-0.66381	0.001
Anthocyanins	PavTCP11	-0.63102	0.002
Total flavonoids	PavTCP11	0.01565	0.471
Total phenols	PavTCP11	-0.37619	0.036
Carotenoids	PavTCP11	-0.56658	0.008
Fruit weight	PavTCP11	-0.77794	0.001
Firmness	PavTCP11	0.85851	0.001
TSS	PavTCP11	-0.73434	0.001
Transverse length	PavTCP11	-0.62624	0.001
Longitudinal length	PavTCP11	-0.55755	0.001
SOD	PavTCP11	0.65685	0.006
POD	PavTCP11	0.86498	0.001
CAT	PavTCP11	0.15145	0.361
Titratable acid	PavTCP10	0.21487	0.392
soluble sugar	PavTCP10	0.20308	0.171
Vc	PavTCP10	0.08793	0.341
Anthocyanins	PavTCP10	0.21665	0.219
Total flavonoids	PavTCP10	0.32485	0.061
Total phenols	PavTCP10	0.12794	0.276
Carotenoids	PavTCP10	0.02774	0.437
Fruit weight	PavTCP10	0.02962	0.419
Firmness	PavTCP10	-0.26527	0.107
TSS	PavTCP10	0.10597	0.311
Transverse length	PavTCP10	0.10556	0.312
Longitudinal length	PavTCP10	0.12798	0.023
SOD	PavTCP10	0.28035	0.417
POD	PavTCP10	-0.16449	0.237
CAT	PavTCP10	-0.40714	0.444
Titratable acid	PavTCP13	-0.66913	0.281
soluble sugar	PavTCP13	0.32996	0.059
Vc	PavTCP13	0.44213	0.015
Anthocyanins	PavTCP13	0.39649	0.089
Total flavonoids	PavTCP13	0.12757	0.277
Total phenols	PavTCP13	0.26089	0.11
Carotenoids	PavTCP13	0.48925	0.004
Fruit weight	PavTCP13	0.40922	0.021
Firmness	PavTCP13	-0.7351	0.001
TSS	PavTCP13	0.39835	0.027
Transverse length	PavTCP13	0.36056	0.042
Longitudinal length	PavTCP13	0.44482	0.001
SOD	PavTCP13	-0.24583	0.011
POD	PavTCP13	-0.49237	0.01
CAT	PavTCP13	-0.35741	0.484
Titratable acid	PavTCP12	-0.18065	0.225
soluble sugar	PavTCP12	0.33711	0.054
Vc	PavTCP12	0.24036	0.129
Anthocyanins	PavTCP12	0.14085	0.388
Total flavonoids	PavTCP12	-0.38367	0.032
Total phenols	PavTCP12	-0.11101	0.304
Carotenoids	PavTCP12	-0.00985	0.45
Fruit weight	PavTCP12	-0.17774	0.265
Firmness	PavTCP12	-0.49836	0.007
TSS	PavTCP12	0.48761	0.008
Transverse length	PavTCP12	-0.28643	0.088
Longitudinal length	PavTCP12	-0.29899	0.174
SOD	PavTCP12	-0.05772	0.338
POD	PavTCP12	-0.58336	0.002
CAT	PavTCP12	-0.05208	0.276

## Sheet: S4
Table S4 Standard deviation of FPKM and q-RTPCR values
	Standard deviation of FPKM values								Standard deviation of q-RTPCR values
	LHD39	LHD47	LHD55	LHD63	SHD39	SHD47	SHD55	SHD63	LHD39	LHD47	LHD55	LHD63	SHD39	SHD47	SHD55	SHD63
PavTCP1	9.886	4.36553	5.95776	25.1917	2.70055	3.61894	7.91554	8.25445	0.0380194	0.0283555	0.00505274	0.0159479	0.0421445	0.000408045	0.0776779	0.00260457
PavTCP2	0.0597072	0.135472	0.253622	0.304994	0.0480729	0.088312	0.185124	0.105041	0.395178	0.320693	0.262663	0.0754836	0.130438	0.287629	0.319702	0.571901
PavTCP3	0.831844	3.04779	0.415807	16.3132	4.66948	2.91999	8.08212	8.66733	0.0388117	0.0137447	0.440655	0.581162	0.0114482	0.2225	0.466141	0.121473
PavTCP4	0.0567733	0.157507	0.183489	0.16356	0.050086	0.123944	0.61148	0.212739	0.257976	0.0466385	0.0361521	0.391524	0.136022	0.0150622	0.278612	0.106941
PavTCP5	0.20125	9.04063	4.05112	10.4008	2.80486	3.33516	4.23095	2.72046	0.312219	0.024975	0.155171	0.157112	0.0502562	0.0066708	0.0306032	0.0523176
PavTCP10	0.340821	0.126212	0.0714851	0.381814	0.0556802	0.0448264	0.134792	0.0536233	0.421647	0.00195103	0.0115919	0.31553	0.092837	0.0137619	0.189556	0.0211173
PavTCP11	0.260184	0.25297	0.072399	0.187886	0.473366	0.27402	0.067449	0.187524	0.0512786	0.00736814	0.0571676	0.0275852	0.110807	0.007024	0.199928	0.0201737
PavTCP12	0.738544	2.76701	0.617109	5.66034	0.471683	3.19107	1.67361	2.43839	0.0300638	0.144981	0.215556	0.0347404	0.0345027	0.0630221	0.151439	0.425908
PavTCP13	3.61284	22.3319	26.7531	1.66866	1.35491	12.2795	13.6597	15.3355	0.0798071	0.017567	0.0947607	0.0121895	0.0580452	0.591282	0.0848839	0.0903554

## Sheet: S5
Table S5 sequences of primers used in qRT-PCR and the pearson’s correlation coefficient between qPCR relative quantitative values and fpkm values
Gene name	geneID	Primer sequence(5′-3′)	Pearson’s correlation coefficient
PavTCP1	Pav_sc0003135.1_g360.1.br	F-GGCAATGGCGGTGACTACAATC	0.989
		R-GGTGGTGGTGATGGTGGTTCTC
PavTCP2	Pav_sc0000358.1_g330.1.mk	F-CAGCAAGGTTTCCACGGTGAG	0.959
		R-GGAGCAGCAGCAAGAGAATTGT
PavTCP3	Pav_sc0002358.1_g040.1.mk	F-AAGGACAGGCACAGCAAGGTT	0.976
		R-GGCAGCGGAGGAAGTTCATCAA
PavTCP4	Pav_sc0001340.1_g140.1.mk	F-GCAGCAGCAAGCCGAGATGAA	0.922
		R-AGATGCCGTCGTGTTCCTCCT
PavTCP5	Pav_sc0002264.1_g280.1.mk	F-TCACACTCACAGCCAGCAATCC	0.971
		R-GCTCCATGCCACCATTCTCTGA
PavTCP10	Pav_sc0000877.1_g280.1.mk	F-CGGACACAAGTCTGACGGAGAA	0.9
		R-GGAGCGAGATGTTGAGCGATGT
PavTCP11	Pav_sc0000220.1_g1650.1.mk	F-CGTCCTCGTCCTCGTCATCACA	0.871
		R-CCGCTGCCGCTACTAGGGTTAT
PavTCP12	Pav_sc0001080.1_g800.1.mk	F-CAACAACAGCAGCAGCAGCAG	0.976
		R-CACAGAGCAGGCATCCGTATCC
PavTCP13	Pav_sc0000555.1_g160.1.mk	F-TGGCCTCTCACAGGATGGTCAT	0.977
		R-CTGCTGCTGCTGCTGCTGAT

## Sheet: S6
Table S6 Sequence information of miRNAs
Name	Mature Sequence
Pav-miR159	UUUGGAUUGAAGGGAGCUCUA
Pav-miR319a	UUGGACUGAAGGGAGCUCCCU
Pav-miR319b-3p	UUGGACUGAAGGGAGCUCCCU

## Sheet: S7
Table S7 Information on cis-acting elements
group	name	sequence
others	MBS	CAACTG
	LTR	CCGAAA
	TC-rich repeats	GTTTTCTTAC
	ARE	AAACCA
light responses	TCT-motif	TCTTAC
	TCCC-motif	TCTCCCT
	Sp1	GGGCGG
	MRE	AACCTAA
	LAMP-element	CTTTATCA
	I-box	GATAAGGGT
	GT1-motif	GGTTAA
	G-box	CACGTG
hormone responses	P-box	CCTTTTG
	GARE-motif	TCTGTTG
	CGTCA-motif	CGTCA
	TGACG-motif	TGACG
	ABRE	ACGTG
	O2-site	GATGACATGG
	CAT-box	GCCACT
	TCA-element	CCATCTTTTT
	TGA-element	AACGAC
